# Supplementary material for: Sheng Mai San Regulating the Oxidative Stress and Mitochondrial Damage to Alleviate Liver Injury in Heat Stress Rats
Source: Animals (Basel). 2026 May 2;16(9):1391. doi: 10.3390/ani16091391 (PMC13163120; doi:10.3390/ani16091391)
Supplement: Supplementary file 1 [file animals-16-01391-s001.zip]

Archive with 1 entries (1 files):
- animals-4256980-supplementary.pdf
